# Supplementary material for: Immunophenotypic Stratification of Primary Sjögren’s Syndrome Reveals Distinct Lymphocyte Profiles and Clinical Manifestations
Source: J Immunol Res. 2026 Feb 26;2026:9295560. doi: 10.1155/jimr/9295560 (PMC13140272; doi:10.1155/jimr/9295560)
Supplement: Supplementary file 2 — Supporting Information 2 Data table: Lymphocyte subsets in pSS patients and HC. [file JIMR-2026-9295560-s002.xlsx]

## Sheet: Cluster 1
Name	Label	CD19	NK	T	T4	T8	memory T4	NaT4	CD4CD28	CD8CD28	CD8DR	CD8CD38	CD4/CD8
S021	1	15.6	10.4	72.9	21.6	47.3	65.7	30.1	97.3	28.5	49.4	65.3	0.46
S022	1	14.6	7.1	77.9	34.4	39.5	39.9	54	91.8	30.7	71.5	89	0.87
S025	1	11.5	13.3	73.9	21.5	45.3	68.9	26.5	98.3	37.2	63	83.8	0.47
S030	1	8.1	6.5	85	35.3	46.6	71.2	23.5	99.2	41.8	79.1	38.2	0.76
S033	1	8.9	13.3	77.1	27.3	45.2	81.6	18	97.5	30.5	73.4	59.9	0.6
S040	1	15.9	9.4	73.6	32	36.1	91.2	8.8	95.9	77	37.7	77.3	0.89
S044	1	2.6	5.8	90.9	21.5	64.6	85.8	9.2	84.4	28.8	95.3	51.3	0.33
S045	1	11.3	3.9	84.8	35	46.5	79.5	17.4	86.9	54.7	75.1	85.4	0.75
S046	1	13.1	19.8	66.9	26.6	37.1	69.1	29.8	97.5	31.6	62.2	76.3	0.72
S047	1	6	10.9	82.2	32.3	47.7	74.3	21.9	99	74.9	39.1	65.7	0.68
S049	1	9.6	14.2	74.8	33.3	37.9	85.2	10.1	86.5	27.9	66.9	67.2	0.88
S050	1	9.3	9.3	80.1	30.9	44.7	86.7	13.3	92.7	27.2	40.9	74.6	0.69
S052	1	2.1	10.3	86.8	40.9	39.7	80.7	18	95.1	44.5	53.5	68	1.03
S053	1	8.1	9.8	81.4	47.4	30.3	91.8	7.8	83.8	36	79.8	67.5	1.56
S057	1	5.4	19.2	73.7	31	30.4	77.9	19.7	94.2	34.9	68.1	63.1	1.02
S061	1	2.9	27.6	68.5	19.7	38.7	88.9	9.4	86.2	19.8	53.5	76.5	0.51
S064	1	7.7	11.4	80.9	26.6	51.4	66.6	32.3	93.2	30.9	65.3	87.6	0.52
S065	1	9.1	4.1	85.4	26.9	51.3	86.6	13.2	88	14.8	56.7	91.9	0.52
S070	1	11.4	8.7	79	36.7	37.9	72.6	25.3	92.4	42.7	56.5	93.7	0.97
S080	1	8.7	3.9	85.7	41	39.9	83.3	15.8	85.9	24.8	71.1	84.4	1.03
S082	1	15.5	12.9	70.5	39	30.9	74.6	24.1	84	36	71.6	87.9	1.26
S091	1	25.5	3.9	69.7	20.9	34.7	78.4	17	95.9	23.5	67.9	93.6	0.6
S093	1	11.1	5.8	81.5	32.3	44.3	71.3	25.1	91.5	51.9	23.9	58	0.73
S099	1	6.7	4.4	88.6	33.1	55.1	79.8	20.2	92.6	23.8	48.4	82.7	0.6
S100	1	7.7	16.5	74.4	23.8	42.3	66.5	27.6	80.5	44.7	42.2	55.8	0.56
S105	1	9.9	7.6	80.2	36.1	38.3	92.1	7.6	96.1	29.9	73.5	78.2	0.94
S107	1	3.2	16.5	78.9	44.7	29.6	77.6	22	85.9	30.1	64.4	58.6	1.51
S113	1	9.8	5.4	84.8	24.4	50.6	68.4	30.3	94.9	43.3	41.8	73.2	0.48
S124	1	8	11.4	78.7	22.5	55.6	75.8	22.5	91	19.8	72	87	0.4
S133	1	8.3	9.6	81.1	26.5	50.7	78.5	20.1	93.1	44.3	60.4	69.9	0.52

## Sheet: Cluster 2
Name	Label	CD19	NK	T	T4	T8	memory T4	NaT4	CD4CD28	CD8CD28	CD8DR	CD8CD38	CD4/CD8
S003	2	7.6	35.3	56.6	29.3	23.4	82.3	16.6	93	53	64.5	29.4	1.25
S004	2	10.4	39.6	49.1	17.7	30.8	88.4	11.3	84.6	17.7	84	59.3	0.57
S005	2	11	31.2	57.3	28.2	25.7	79.1	19.7	89.4	42.4	56.6	27.7	1.1
S006	2	23.4	8	68.4	44.8	21.5	80.3	14.7	84.7	42.4	71.9	57.5	2.08
S010	2	14.3	16.9	66	31.7	25.1	74.7	22.4	90.6	66	33.6	61.9	1.26
S018	2	17.3	21.1	59.8	27.2	31.5	88.6	3.3	89.6	42.8	71.6	41	0.86
S020	2	7.4	26.8	64.6	40.5	20.8	85.6	13	93.5	72.8	49	50.6	1.95
S023	2	26.4	14	57.5	32.5	21.8	64.5	32.5	93.9	47.8	64.1	69.6	1.49
S024	2	6.9	24.7	64.5	36.5	25	77.1	22	71	46.8	64.4	66	1.46
S027	2	5.6	33.1	60.7	36.4	23.1	66	32.6	95.8	36	63.6	54.1	1.58
S031	2	33.3	7.8	58.4	36.7	20	64	34.5	97.2	32.1	58.2	78.4	1.84
S034	2	20.2	14.3	64.3	34.4	22.8	78.5	19.5	99	58.4	32.2	75.7	1.51
S037	2	9.6	30.6	59.4	41.4	16.3	70.7	27.3	81.2	68.7	54.7	52.5	2.54
S038	2	10.5	23.9	64.1	22	38.1	87.7	10.3	83.2	34.7	72.9	33.4	0.58
S048	2	16.9	18.6	63.7	27.8	21.6	66.4	31.6	90.6	44.3	49.9	58.9	1.29
S051	2	15.4	12.8	71.5	45.3	25.6	59.7	37.3	86.4	21.2	73.1	61.7	1.77
S060	2	38	7.1	53.7	33.3	15.8	65	31.6	98.5	46.8	47	73.9	2.11
S063	2	21.6	20.6	57.5	26.1	28.7	77.9	19.1	82.1	24.5	64.1	78.6	0.91
S067	2	11.9	27.7	59.2	22.1	18.4	72.8	27.2	95.3	54.9	44.1	44.8	1.2
S071	2	21.8	24.3	52.3	30.8	18.2	89.8	9.1	86.1	60.8	53.9	41.2	1.69
S077	2	8.5	31.6	59	27.9	28.9	85.2	14.3	98.7	38.1	61.9	84.1	0.97
S079	2	22.1	20.4	57.3	33	22.8	84.8	15	82.5	45.5	62.3	31.8	1.45
S084	2	17.9	32.3	46.2	29.2	14.7	84.4	13.9	92.9	41.6	40.6	56.2	1.99
S087	2	13.1	14	71.8	38.6	26.4	83.8	12.9	94.7	41.4	55	68.2	1.46
S089	2	24.7	10.1	64.2	30.5	28.9	62.2	29.8	94.9	28.5	43.1	78.5	1.06
S095	2	22.1	9.9	66.3	35.4	25.7	73	21.3	92.6	45.4	50.1	68.3	1.38
S098	2	6.3	27	64.3	27	32.7	68.9	30.5	98.4	49.1	55.5	69.8	0.83
S103	2	3.7	26.3	69.8	37.9	32.1	89.5	8.5	42.8	28.9	76	41.7	1.18
S106	2	21.4	9.9	66.9	40.3	21.9	93	6.1	93.7	62.2	70.2	56.5	1.84
S109	2	11.5	15.7	71.8	44.3	23.1	79.7	19.3	94.6	46.7	63.8	63.6	1.92
S115	2	7.4	23.6	67.1	37.5	29.1	73.7	22.7	98.7	34.5	77.5	77.8	1.29
S116	2	43.3	10.8	44	8.6	30.1	87.2	4.7	97.8	42.5	73.6	60.4	0.29
S127	2	25.4	3.8	67.9	35.3	26.4	83.8	15.2	98.9	56.8	61.6	69.8	1.34

## Sheet: Cluster 3
Name	Label	CD19	NK	T	T4	T8	memory T4	NaT4	CD4CD28	CD8CD28	CD8DR	CD8CD38	CD4/CD8
S001	3	7	4.2	87	35.2	29.8	57.5	41	99	48.9	59.6	78.9	1.18
S002	3	10.1	9.7	79.7	48.5	23.3	65.7	34	99.8	80.5	11.8	49.9	2.08
S007	3	14.2	19.9	64.4	38.3	16.4	72.7	23.6	96	55.4	31.8	54.3	2.34
S008	3	14.5	3.1	81.4	50.8	25	67.1	30.8	99.4	77.3	51	77.6	2.03
S009	3	9.1	20.9	68.4	41.8	25	37.9	58.8	98.7	36.5	68.6	86.5	1.67
S011	3	11.2	9.8	78.3	40.4	34.3	49.9	48.6	98.2	38	66.3	73.2	1.18
S012	3	5.6	18.1	75.1	37.3	34.1	59	39.6	93.5	61.8	45.7	67.6	1.09
S013	3	20.7	9.4	68.6	37.1	26.4	60.8	38.7	98.5	72.6	30	70.2	1.41
S014	3	9.9	27.4	61.8	33.8	18.8	57.2	41.9	99.2	71.1	39.7	69	1.8
S015	3	12.5	13.6	73	46.2	24.3	81.9	17.9	97.3	64.6	41.3	46.6	1.9
S016	3	14.7	2.5	82.2	47.1	28.9	39.2	60.4	98.6	69.6	16.1	42.6	1.63
S017	3	18.8	7.3	71.6	41	29.6	79.3	19.7	99.7	57.8	39.8	61.8	1.39
S019	3	12	10	77.4	40.3	31.2	44.4	52.4	100	92.6	17.8	87.2	1.29
S026	3	10.4	6.4	82.8	48.3	31.2	56.2	40.9	99	63.8	35.5	72.8	1.55
S028	3	2.9	3.1	93.9	42.5	49.8	58.8	40.6	98.2	75.5	15.6	41.9	0.85
S029	3	14.1	11.1	74.1	36.8	26.6	63	37	97.3	39.2	36.3	67.6	1.38
S032	3	4.7	8	86.8	48.5	30.8	64.5	34.7	91.2	33.9	51.9	58.7	1.57
S035	3	13.2	5.8	79.9	35.6	26.3	45.8	49.2	99.8	68.7	30.7	66.9	1.35
S036	3	26	12.6	60.2	38.8	18.6	59.7	38	96.2	57.2	45.4	88.3	2.09
S039	3	15.5	3.4	80.9	42.9	34.5	74	24.8	93.9	42.5	37.4	65.9	1.24
S041	3	9.2	18	72.4	36.1	28.7	76.5	22.9	88.7	66.1	35.6	46.4	1.26
S042	3	10.7	6.7	81.4	43.8	25.2	77.1	18.6	91.4	55.7	55.7	63.9	1.74
S043	3	21	6.7	71.8	41	26.4	41.7	55	95.5	70.7	35.9	70.5	1.55
S054	3	7.2	17.4	74	43.9	27.7	66.8	32	94.9	37.9	41.2	65.7	1.58
S055	3	12.4	12.6	73.6	38.5	28	76.8	19.5	99.2	68.9	28.1	53.1	1.38
S056	3	16.8	5.5	76.3	50.4	20.2	59.9	40.1	99.7	76.1	22	73.6	2.5
S058	3	9.6	8	81.4	40.3	33.7	58.3	38.2	99	44.4	69.8	67.6	1.2
S059	3	13.1	5.8	80.4	25.8	24.5	69.6	29.4	99.4	50.6	42.8	56	1.05
S062	3	16.1	9.7	73.9	41.1	25.9	59.6	38	92.6	47.3	44.7	37.6	1.59
S066	3	12.9	2.5	84.1	33.2	47.8	40.4	59.6	97.8	58.6	30.3	58.8	0.69
S068	3	19.2	2.8	77.7	39.5	30.7	63.4	35	99.5	75.6	25.2	81.5	1.29
S069	3	16.6	7.2	75.4	44.7	24	53.9	45.6	98.2	57.7	49.7	74.3	1.86
S072	3	15.8	6.8	76.8	45.1	21.9	75	24.1	94.4	71.1	28.1	65.2	2.06
S073	3	12	6.4	81.2	50.7	27	79.1	19	95.8	49.2	72.3	19.6	1.88
S074	3	10	27.1	62	31.5	21.9	52.2	47.3	99.1	81.5	21.9	40	1.44
S075	3	3.1	4.1	92	69.4	22.1	67	32.5	96.5	70.1	39.3	27.4	3.14
S076	3	15.8	6.5	75.4	50.8	21.7	74.7	24.4	96.8	58.6	29.2	45.7	2.34
S078	3	17.2	13.7	68.8	47.2	16.8	84.6	15.3	98.4	67.4	28.5	49.8	2.81
S081	3	9.3	12.1	78.2	42.4	30.6	65.4	33.8	96.9	65.9	48.6	57	1.39
S083	3	16	10	73.4	50.1	20.6	73.1	26.3	94.6	86.7	27	74.6	2.43
S085	3	8.2	26.6	64.7	35	23.7	67.8	32	92.4	99.9	30	56.3	1.48
S086	3	10.9	12.9	75.6	46.8	22.4	68.7	28.9	99.2	47.8	44.4	56.8	2.09
S088	3	10.1	6.4	82.5	36.2	35.4	33	65.5	99	47.1	43.6	84.2	1.02
S090	3	10.9	26.9	60.3	38.9	16.5	58.7	38.6	100	82.2	23.1	36.3	2.36
S092	3	15.8	11.6	72	39.6	24.9	79.1	17.7	97.7	74.9	31.5	42.2	1.59
S094	3	9.6	9.4	80.1	47	30.6	72.8	23.5	98.2	53.1	32.5	43.4	1.54
S096	3	16.4	8.8	73.1	42.7	22.4	70.1	24.3	92.5	52.2	48.3	73.9	1.91
S097	3	6.8	16.1	74.3	49.7	22.6	46	45.3	84.4	37.5	50.2	85.9	2.2
S101	3	38.4	8.4	52.9	36.8	13.8	63.7	36.3	100	67.4	39.4	66.3	2.67
S102	3	3	21.3	74.8	48.2	23.5	74.2	25.6	100	73.7	32.6	35.6	2.05
S104	3	12.8	9.3	76.6	43	28.9	31.4	56.6	99.6	67.3	33.9	66	1.49
S108	3	12.2	18.6	68.2	43.7	21.3	66.1	33.9	100	96.2	12.9	65.9	2.05
S110	3	7.4	7.4	84.4	49.3	29.8	61.7	35.7	92.8	54.8	48.5	81.6	1.65
S111	3	5.6	7.4	86.5	25.2	19.7	62.4	35.1	89.2	75.7	26.1	70.4	1.28
S112	3	15.1	9.8	73.7	43.8	28.3	61.2	35.7	95.4	36.3	64.3	52.8	1.55
S114	3	18.2	18.2	62.4	28.5	27.4	57.4	41.8	98.6	89.5	12.6	74.5	1.04
S117	3	11.3	7.4	80.7	65.7	12.1	50.3	47	98.9	43.9	52.8	72.5	5.43
S118	3	7.3	11.9	80.1	42.1	27.1	63.5	34.1	98.4	43	61.1	71.4	1.55
S119	3	14.8	15.6	67.5	35.5	26.4	86.4	13.1	99.1	78.1	24.9	57.7	1.34
S120	3	12.5	7	80	31.2	22.2	68	31.5	97.1	56.4	32.5	53.3	1.41
S121	3	2.4	6	91.3	64.5	22	69.6	29.1	81.1	59.9	49	38.7	2.93
S122	3	19.7	10.6	69.2	42.9	24.7	57.3	43.5	99	73	43.2	56.6	1.74
S123	3	13.9	17.4	67.5	33.6	30.3	60.7	37.6	94.6	52.9	51.7	78.1	1.11
S125	3	16.6	8.4	74.1	35.6	31.1	52.1	46.3	99.8	62	19.8	66	1.14
S126	3	11.1	7	81.8	54.7	14.6	86	13	98.8	60.1	23.4	23.4	3.75
S128	3	18.6	9	71.2	45.5	20.7	75.4	24.1	96.6	48.3	51.7	16	2.2
S129	3	12.6	9.6	77.7	42.3	25.9	41	58.8	94.8	49.7	42.9	87.3	1.63
S130	3	8.2	16.7	74.4	43.9	22.7	60.5	39.3	97.7	94.6	12.4	44	1.93
S131	3	12.6	17.8	68.4	38.9	25.1	57.7	39.5	94.8	43	50.5	70.5	1.55
S132	3	12.1	10.4	76.8	34.7	31.9	65.1	32.9	92.9	57.7	44.3	58.8	1.09

## Sheet: Healthy Control
Name	Label	CD19	NK	T	T4	T8	memory T4	NaT4	CD4CD28	CD8CD28	CD8DR	CD8CD38	CD4/CD8
S134	4	9.8	17.9	71	45	20.6	71.5	25.7	93.3	83.6	22	40.2	2.18
S135	4	11.5	6.3	81.5	54.6	15.9	56.6	33.9	98.6	62.9	15.6	50.1	3.43
S136	4	6.2	10.7	82.5	36.3	42.4	44.3	53.3	99.8	59	23.5	48.7	0.86
S137	4	12.9	15.4	70.6	34.6	27.9	52.9	43.8	100	87.3	3.8	52	1.24
S138	4	12.3	26.3	60	39.1	17.6	71.4	28	87.9	54.3	44.7	19.1	2.22
S139	4	12.6	7.6	78.4	47.6	24.9	61.1	35.2	98.6	67.1	40.4	59.4	1.91
S140	4	10.7	17	71.8	33.1	30.6	60.1	37.7	88.4	55.7	48.4	54.6	1.08
S141	4	7.2	18.6	73.8	26.5	29.7	49.3	44.9	93	38.3	55.5	52.4	0.89
S142	4	10.6	13.1	74.8	42.3	28.4	40.2	55.4	91.5	52.6	42.6	67.1	1.49
S143	4	10.7	13.6	72.6	35.5	19.2	51.6	45.7	93.4	65.6	32.2	52.2	1.85
S144	4	12.5	11.7	75.5	41.3	26	56.6	43	98.3	39.8	63.2	44.1	1.59
S145	4	5.4	23.3	70.1	29.9	34.1	69.8	26.4	99.1	60.6	48	28.5	0.88
S146	4	14	7.7	77.8	45.1	28.2	61.3	36.5	88.6	87.9	10.7	52.8	1.6
S147	4	17.9	7.3	74.5	51.1	19.6	77.5	21.7	99.4	95.9	9.1	16.5	2.61
S148	4	13.1	24.5	61.2	34.5	24.5	54.3	42.1	93.7	31.1	48.8	57.6	1.41
S149	4	13.8	13.2	72.5	38.4	30.1	47.4	52.2	91.5	53.5	35.8	49.4	1.28
S150	4	11	20.2	68.2	41.4	20.2	57.5	41	99.4	88	25	72.1	2.05
S151	4	7.6	14.1	78.1	36.1	33.2	49.6	46.2	97.2	46.6	41.5	30.7	1.09
S152	4	14.8	17.4	66	36.1	24.1	53.3	44.5	99.7	66.4	36.4	41.6	1.5
S153	4	6.9	17.6	74.7	38.8	27.5	51.1	46.9	99.8	60.7	25.2	63.1	1.41
S154	4	9.3	27.2	62.7	40.9	19.3	54.7	43.1	93.6	52.8	52.6	38.2	2.12
S155	4	11.4	10.5	77.4	51	20.8	74.8	25	95.5	66.1	39.1	59.5	2.45
S156	4	7.9	12.1	79.5	43.5	23.8	48.3	50.2	100	84.6	33.8	43.8	1.83
S157	4	6.9	15	77.2	48.2	24.1	37.2	60.5	80.6	37.6	41.3	54	2
S158	4	12.9	12.1	74.2	35.2	28.5	52.4	43.2	99.6	80.8	18.7	61.4	1.24
S159	4	5.2	29.9	63.8	25.4	35.6	58	40.7	98.5	62.5	66.4	16.5	0.75
S160	4	12.2	16.6	69.2	35.3	31.7	49	48.8	90.1	45.1	55.5	48.1	1.11
S161	4	7.4	5.8	86.6	44.8	32.1	68.6	29.4	93.6	77	22.6	22.4	1.4
S162	4	14.3	6.5	78.9	40.3	34.1	46.7	46.7	86.8	35	64.3	35.2	1.18
S163	4	11.2	24	64.3	45.9	15.7	59.8	38.3	91.3	43.4	30.4	55.3	2.92
S164	4	6.5	16.1	74.7	30.2	26.6	61.1	35.9	98	31.3	72.4	53.8	1.14
S165	4	6.1	17.7	75.3	40.9	29.4	69.6	28.5	99.5	54.7	36	68.9	1.39
S166	4	5.7	21.9	71.6	40.7	26.1	58.6	39.8	88.7	70.8	28.1	69.3	1.56
S167	4	12.1	23.5	63.8	40.9	13.5	62.7	36.3	99.9	84.5	25.3	34.9	3.03
S168	4	10.4	14.4	74.7	43.5	20.8	66.6	28.6	89.3	66.1	53.9	60.2	2.09
S169	4	15.1	8.9	75.6	33.6	30.8	51.8	46	99.2	71.6	25.5	57.4	1.09
S170	4	12.2	14.9	71.9	38.6	27.7	58.8	37.4	99	58.6	26.7	44.4	1.39
S171	4	12.7	16.9	69.1	39.4	20.2	59.5	38.5	96	61.3	43.1	57.3	1.95
S172	4	8.1	10	81.1	38	34.3	50	49.3	86	69.6	32.3	35	1.11
S173	4	14.2	29.5	56	40.7	12.5	56.4	41.2	99.2	76	36.6	54.3	3.26
S174	4	6.8	8.1	84.9	48.3	28.2	53.8	43.8	92.6	48.6	52.5	40.8	1.71
S175	4	9.1	9.4	81.1	47.6	23.1	52.2	42	93.2	47	48.1	44.4	2.06
S176	4	12.5	9.5	77.5	40.9	34	61.6	35.7	81.8	36.6	53.5	35.6	1.2
S177	4	10.8	18.9	68.7	40.2	25.1	41	51	93.7	73.6	29.4	63.2	1.6
S178	4	5.8	18	76	60	13.2	43.1	55.8	97	55.8	62	27.9	4.55
S179	4	12.9	19.5	65.5	28.8	18	58.7	40.4	99.6	76	8.2	62.2	1.6
S180	4	13.9	15.7	70.5	47.9	16.4	70.2	27.8	97.7	55	57.3	17.5	2.92
S181	4	4.4	27.2	67.3	32.9	24.7	51.9	46.1	99	65.7	19.4	55.6	1.33
S182	4	13.7	13.1	71.3	39.9	25.9	34.9	62.4	95.2	57	45.2	44.5	1.54
S183	4	11.6	7.4	80.7	41.9	34.6	69	29.3	97.2	75.7	31.6	33.2	1.21
S184	4	14.3	7.8	76.9	33.1	36.4	71.4	27.4	97.1	62	38	19	0.91
S185	4	12.2	21.1	65.7	34.7	21.4	61	38.5	99.7	57.4	41.5	41.7	1.62
S186	4	15.4	11.1	71.4	39.2	17.3	44.8	54.1	99.7	86.2	20.3	55.3	2.27
S187	4	9.1	17	72.7	41.2	21.7	72.3	23.7	98.8	54.6	62.1	49	1.9
S188	4	7.2	17.3	74.6	40.6	30.7	60.7	36.2	95.6	84.5	21.2	56.7	1.32
S189	4	12.3	20.6	66.5	31.3	29.6	58.3	38.2	92.5	69.8	21.8	74.5	1.06
S190	4	16.9	18.9	63.8	40	21.3	49.1	49.2	99.6	55.4	56.6	28.8	1.88
S191	4	11.4	7.3	80.8	35.1	31.2	49.1	44.4	100	89.1	12.9	37.7	1.13
S192	4	3.2	16.8	78.6	50	24.1	71.2	26.3	99.9	86.6	14.1	65.7	2.07
S193	4	12.2	28.8	57.5	28.7	21.3	73	22.3	98.6	74.1	29.8	38.9	1.35
S194	4	14.2	16.1	69.2	32.5	25.1	76.4	20.5	90.4	82.3	13.2	47.9	1.29
S195	4	17	16.6	64.9	42	19.4	60.1	36.4	96.6	72	23.7	57.9	2.16
S196	4	14.5	9.6	75.6	54.3	16.5	69.9	28.2	95	61.8	29.4	51.5	3.29
S197	4	17.8	15.7	64.2	38.6	21.9	53.6	41.9	95.8	80.6	19.2	59.2	1.76
S198	4	14	15.6	69.1	33.1	30.8	67.5	24.6	97.3	52.2	41.6	44	1.07
S199	4	6.4	19.2	73.7	47.1	22.7	55	40.1	97.2	65.8	45	25.4	2.07
S200	4	11.9	10.5	77.4	44.7	21	52.9	45.8	100	89.4	23	29.6	2.13
S201	4	13.8	23.5	60.3	37.1	18	71.1	25.7	99.8	60.7	29.9	30.7	2.06
S202	4	16.1	12	70.6	37.6	24.1	62.7	36.5	99.5	80.6	17.7	64.2	1.56
S203	4	8.1	10.4	81.3	57.6	20.8	73.1	24.1	97.9	73.2	24.8	13.4	2.77
S204	4	11.3	20.8	67.4	41.6	22.9	59.4	35.1	98.7	82.6	12.9	40.9	1.82
S205	4	12.6	12.6	73.2	44.1	24.8	71.8	26.4	97.5	79.3	26.5	50.8	1.78
S206	4	13	15.4	70.6	40.6	18.8	45.6	47.3	89.7	73.9	19.3	40.2	2.16
S207	4	6.5	10.8	81.4	56.9	22.2	66.6	26.5	93	39.2	68.3	29.2	2.56
S208	4	12	24	63.5	41.6	19.2	49.2	46.5	99.1	81.4	16.9	46.8	2.17
S209	4	12.5	12.9	73.3	46.8	21.9	50.8	48.3	82.2	67.9	33.2	42.1	2.14
S210	4	7.5	19.3	72.3	37.4	28.7	75.3	20.1	97.4	86.9	14.2	75.3	1.3
S211	4	7.7	15.2	77	32.3	37.4	63.7	34.8	95.4	67.2	18.2	46.2	0.86
S212	4	6.2	11.6	81.7	46.6	28.4	53.9	40.6	95.6	54.2	36.4	55.4	1.64
S213	4	10.8	19	69.9	28.9	23.8	72	26.3	98.7	35.3	52.7	35.1	1.21
S214	4	11.4	8.1	80	50	22.9	71.9	25.9	95.7	59.9	42.1	29.9	2.18
S215	4	11.6	10.5	77.1	44.5	29.8	71.2	28.5	85.4	46.9	26.8	39.9	1.49
S216	4	15.3	7.7	76.5	38.6	33.2	65	29.6	92.3	79.5	14.6	30.2	1.16
S217	4	5.3	5.4	87.9	48.9	33.1	66.6	30.3	94	56.3	53.3	31.5	1.48
S218	4	13.4	22.5	63.5	35.7	23.8	69.8	28.3	93.8	61.8	38.4	57	1.5
S219	4	6.1	25.8	66.5	27.5	32	61.4	38.1	99.6	45.2	67.1	53.2	0.86
S220	4	11	20.2	68.2	41.4	20.2	68.7	25.6	99.4	88	25	72.1	2.05
S221	4	11.1	11.1	81.1	33.8	21.6	67.5	29.4	99.4	88.9	15.1	45.8	1.56
S222	4	5.8	15.2	78.4	25.4	29.2	49.6	48	96.4	68.3	12.3	48.7	0.87
S223	4	11.3	9.4	78.3	37.7	29.3	50.6	48.2	87.9	60.9	29.6	54.3	1.29
S224	4	6.8	24.5	66.8	34.7	28.7	58.8	38	97.3	56.1	60.5	45.1	1.21
S225	4	8.9	8.1	82.1	41.4	37.1	53	44	96.4	57.9	26.2	48.3	1.12
S226	4	14.3	8.3	74.5	38.3	33.5	57.4	38.4	96.3	33.7	58.3	32.1	1.14
S227	4	4.8	29.3	65.2	47.7	15.1	52.6	45.4	99.1	77.2	35.9	53.1	3.16
S228	4	18.6	4.2	76.9	45.5	27.6	74	19.5	98	54	31.7	38.8	1.65
S229	4	9.3	27.4	62.4	40.3	18	69.1	27.6	96.6	25.3	66.5	54.1	2.24
S230	4	13	11.4	74.7	38.9	33.6	59.1	38.5	86.4	42.3	65.9	12.1	1.16
S231	4	12	22	65.4	32.3	30.8	79.4	19.4	100	81.4	23.9	19.8	1.05
S232	4	8	5.1	86.6	40.7	33.2	57.7	39.3	89	66.1	26.8	77	1.23
S233	4	16.7	18.8	60.8	34.2	20.6	47.2	44.4	99.8	80.3	30.5	55.6	1.66
S234	4	11.2	18	68.6	51.3	13.4	63	20.9	96.5	52.9	32.2	23.2	3.83
S235	4	9.1	13.1	74.2	39.6	24.3	55.1	38.8	91.1	65.3	34.2	63	1.63
S236	4	11.2	8.9	79	54.9	19.4	70.7	25	98.6	61.8	39.5	33.3	2.83
S237	4	10.9	6.6	82.3	31.8	41.7	63.9	28.5	97.5	95.9	5.1	49.2	0.76
S238	4	6.6	8.8	84.3	46.1	22.9	54.1	42.2	98.2	54.5	33.9	65	2.01
S239	4	13.5	13.4	71.7	52.6	13.6	60.5	36.9	100	97.3	13.1	54.7	3.87
S240	4	17.5	7.3	75	50.6	20.5	40.8	57.6	98.3	65.3	45	32.8	2.47
S241	4	12	11.5	76.3	46.4	24.3	63.5	35.3	93.7	46	66.5	35.8	1.91
S242	4	12	11.9	75.6	47.1	21.1	71	26.5	98.3	72.4	32.4	47.6	2.23
S243	4	11.9	4	82.2	42.5	34.6	49.4	46.8	99.1	71.7	18.7	34.3	1.23
S244	4	7	15	76.9	39.6	27.5	51.6	47.9	99.6	76.9	18.8	39.9	1.44
S245	4	13.4	16.3	69.6	47.6	17.9	61.2	34.8	98.1	52.2	56	48.3	2.66
S246	4	15.3	11.3	72.2	46.7	19.4	71.1	25.5	96.2	57.5	37.7	56.9	2.41
S247	4	16.7	28.2	54.6	35.8	12.4	54.5	42.4	90.4	74.6	45	39.1	2.89
S248	4	4.2	8.8	86.2	56.4	26	62.7	28.9	94.1	52.4	49	53.3	2.17
S249	4	11.6	16.4	71.9	28	28.9	49.2	48.4	95.4	40	43.4	52.8	0.97
S250	4	11	22.6	65.6	32.3	24.2	54.9	44.3	99.1	68.3	21.8	76.6	1.33
S251	4	7.4	19.9	72.3	30.5	38.3	64.7	34.5	93.5	65.8	46.4	35.2	0.8
S252	4	8	3.8	88	53.9	24.4	53.8	44	99.3	85.7	12.2	43.4	2.21
S253	4	13.6	16.3	68.5	33.9	24.9	54.1	42.4	92.2	48.6	58.3	46.1	1.36
S254	4	9.1	11.2	79.4	37.9	29.1	69.9	29.2	95.8	65.1	22.1	64.8	1.3
S255	4	14.1	4.2	81	41.3	32.6	56.6	35.2	87.6	59.4	52.4	42.5	1.27
S256	4	10.5	7.7	81.3	47.8	30.3	54.7	40	92.6	33.8	35.9	45.1	1.58
S257	4	14.4	19.7	65.3	36	24.3	41.2	57.9	96.9	63.6	62.4	65.5	1.48
S258	4	5.4	23.8	70.4	42.6	23.6	72.9	25.9	99.3	60.9	31.4	44.9	1.81
S259	4	11.3	9.5	78.6	45.5	28.3	51.4	46.3	95.5	47.8	36.9	33.8	1.61
S260	4	22.1	4.8	73.1	48.1	18.2	54	42.4	100	89.5	14.5	41.9	2.64
S261	4	12.5	20	67	44.8	18.7	57.8	37.8	98.1	69.7	39.4	61.6	2.4
S262	4	10.3	15	73.6	30.7	19	55.1	41.9	91.1	54	31.4	49	1.62
S263	4	11.1	26.8	61.2	35.6	21.7	56.2	43.3	93.5	44.3	68.5	49.4	1.64
S264	4	15.7	12.8	70.8	45.8	21.7	65.9	32.3	90.2	47.7	62.3	19.9	2.11
S265	4	14.2	15.2	70.1	36.6	13.7	48.7	47.8	99.8	88.3	17.3	50	2.67
S266	4	7	34.8	57.5	26.4	21.2	60.1	35.4	96.4	64.7	44.3	39.2	1.25
S267	4	9.8	27.2	62.2	24.9	31	45.4	52.8	99	73.2	9.1	55.8	0.8
S268	4	18.3	12.7	66.9	46.6	15.9	77.5	20.6	96	51.9	29.1	72.5	2.93
S269	4	9	8.2	82.5	42.7	32.4	57.4	39.4	96.8	55	40.6	55.9	1.32
S270	4	9	31.8	57.3	32.4	16.7	57.6	40.7	98.6	57.5	13.6	36.4	1.94
S271	4	11.1	13.8	74.2	47.5	17.9	63.6	35.6	92.2	58	47.4	41.4	2.65
S272	4	9.5	21.4	68.9	38.4	23.1	77.9	21	99.9	77.7	30.7	26	1.66
S273	4	7	9.8	82.7	38	14.5	66.9	31.5	98.8	64.8	39.2	26.3	2.62
S274	4	13.5	26.8	58.8	32.5	22.7	49.9	48.5	98.1	66.1	50	37	1.43
S275	4	13.2	21.9	63.8	36	22.5	67.9	30.3	89.4	32.2	53.9	44.8	1.6
S276	4	8.8	10.5	80	34.8	41.9	61.3	38.5	98.3	41.5	51.1	44.2	0.83
S277	4	15.7	16.4	67.3	37	26.3	77.9	19.7	96.8	52.4	33.7	56	1.41
S278	4	4.9	15.9	79.1	31.2	17.9	75.3	23.8	91	50.8	49.6	25.8	1.74
S279	4	12.4	11.9	75.6	51.8	20.2	78.1	20.4	95.9	47.3	41.8	44.5	2.56
S280	4	10.6	11.1	76.9	47.8	26.4	78.9	18.8	97.5	84.9	13.6	71.5	1.81
S281	4	15.7	6.1	76.8	42.8	23.5	66.4	31.7	96.8	62.8	33.1	28.3	1.82
S282	4	13.9	17.6	67.9	42.1	22.5	77.7	19.1	85.9	36.9	56.9	47.6	1.87
S283	4	15.9	11.7	71.6	42.4	23.2	69.1	30.6	95.9	66.3	42.9	57.7	1.83
S284	4	13.9	11.9	72.9	39.9	25.6	64.9	32	99.4	69.6	27.8	36.5	1.56
S285	4	12	27.1	60.4	31.5	20.8	62.7	35.4	98.7	40.1	59.7	46.7	1.51
S286	4	11.1	8.9	78.6	44.4	25.1	60.1	36.2	99.1	86.9	15	50.2	1.77
S287	4	16.6	22.3	60.1	34.5	21.2	78.5	17	95.7	46.7	56.2	66.7	1.63
S288	4	12.4	15.9	70.9	43.2	20.3	67.7	29	93.1	82.5	27.4	48.8	2.13
S289	4	11.3	13.3	74.8	37.6	27.5	72.9	26.4	98.6	81.5	35.4	43.3	1.37
S290	4	22.9	8.7	67.8	45.8	15.1	67	25	99.9	89.3	16.4	40.1	3.03
S291	4	21.6	8.2	69.7	31.9	31.4	76.7	20.9	97.6	69.9	38.8	31.6	1.02
S292	4	11.2	22	65.7	35.6	26.3	59.9	39.5	87.4	78.4	24.1	62.2	1.35
S293	4	14.4	8.2	76.7	51	18.6	56.1	42.3	94.3	93.2	29.7	29.7	2.74
S294	4	10.2	23.1	65.6	43.1	18.4	46.7	45	99.2	68.5	34.2	69.6	2.34
S295	4	16.1	16.5	67.1	41.9	13.4	79.2	20.3	100	65.1	34.9	30.2	3.13
S296	4	15.2	10.2	73.6	33.4	23.9	64.2	31.9	88.9	39.8	35.2	30.6	1.4
S297	4	19.4	19.1	61.3	40	18.9	69.8	24.2	97.4	59.2	39.2	22.5	2.12
S298	4	8.6	27.1	61.8	39.7	19.9	57.7	42	82.5	38.4	54.3	28.4	1.99
S299	4	7.2	20.6	71.3	34.5	27.8	60.7	37	97.2	75.7	29.1	63.2	1.24
S300	4	13	33.7	53.1	37.4	14.9	61.8	31.2	97.4	51.2	56.8	38.9	2.51
S301	4	5.1	4.2	90.6	50.5	36.6	48.9	46.5	91.8	78.1	8.2	58.4	1.38
S302	4	4.5	7.8	86	44.7	35.6	41	49.3	95.1	55.2	51.4	60.8	1.26
S303	4	3.5	16.1	79.2	39.6	33.6	46.6	52.3	92.8	53.4	44.6	51.6	1.18
S304	4	7.7	24.7	67.3	33	26.4	69	29.8	96.5	64.5	41.3	40.9	1.25
S305	4	14.5	5.1	79.6	51.7	19.4	70.9	27.1	98	79.2	26.6	41.6	2.66
S306	4	11.3	12.3	75.5	38	28.8	52.2	46.2	99.5	59.3	25.9	66.8	1.32
S307	4	14.9	14	70.6	44.5	19.3	52.3	44.6	98.7	70.4	20.7	45.9	2.31
S308	4	16.1	12.2	70.4	42.8	11.7	70.3	29	98.5	73.7	23.1	33.3	3.66
S309	4	11.4	15.2	72.7	34.4	20.9	66.1	32.3	95.6	47.9	43	54.5	1.65
S310	4	8.6	10.8	80.3	43.8	30.6	71.2	27.2	94.6	47	45.5	42.1	1.43
S311	4	12.6	10	76.5	31.5	39.1	61	36	96.8	50.3	48.2	58.7	0.81
S312	4	12	19.8	66.9	34.1	28.7	41.4	56.1	93.2	70.8	30.7	36.9	1.19
S313	4	16	24	59.3	36.6	20.1	68.5	25.5	92.9	48.8	41.8	32.9	1.82
S314	4	5.8	12.5	81.2	32.8	39.5	68.4	24.8	92.9	50.2	47.5	60.8	0.83
S315	4	9.2	13.4	77	41.9	28.4	74.8	24.9	95.2	54.6	22.7	42.9	1.48
S316	4	9.3	7.7	82.3	50.1	27.1	61	35.7	97.3	74.4	24.7	38.1	1.85
S317	4	11	17.6	68.8	33.4	27.1	74.6	24.2	92.9	70.1	26.7	53.8	1.23
S318	4	9	13	77.7	34.7	27.5	52.6	46.3	97.3	65.9	24.5	36	1.26
S319	4	14.1	6.9	78.4	38.5	27.6	47.8	52.1	99.6	91.4	10.3	60.3	1.39
S320	4	12.3	19.2	67.5	40.4	22.6	65.1	33.1	97.1	50.2	43.9	23.7	1.79
S321	4	9.3	21.8	68.4	48.4	15.7	59.5	37.1	87.8	67.6	52.2	25.1	3.08
S322	4	17.8	15.7	64.2	38.6	21.9	40.6	58	95.8	80.6	19.2	59.2	1.76
S323	4	14.3	6.5	78.9	40.3	34.1	68.3	28.7	86.8	35	64.3	35.2	1.18
S324	4	8.8	10.5	80	34.8	41.9	63	35.7	98.3	41.5	51.1	44.2	0.83
S325	4	13.6	15.8	70.1	47.7	18.7	68.5	28.4	90.6	38	60.1	20.9	2.55
S326	4	10.7	22.7	65.7	39.8	15.1	62.1	30.4	99.5	88.2	22.2	66.7	2.64
S327	4	20	5.3	74.4	43.3	26.7	61	37.4	100	46.8	27.8	31.5	1.62
S328	4	21.2	10.8	67	38.1	22.4	51.3	44	92.6	57.5	31.6	58.3	1.7
S329	4	9.4	22.7	66.5	31.9	21.5	78.8	18.8	98	52	50.4	48.9	1.48
S330	4	11.5	10.5	77.6	38.8	34.5	77.6	20.7	99.6	75.3	44.2	30	1.12
S331	4	9.3	20.9	69.2	45.7	16.2	74.4	25.1	99.5	62.1	45.7	32.9	2.82
S332	4	13.7	10	76.3	40.7	14.3	51.1	46.8	100	85.2	13.1	43.8	2.85
S333	4	12.2	14.6	73.2	44.1	26.2	78.8	18.7	92.9	62.1	30.7	37.9	1.68
S334	4	10.1	15.3	74.3	54.3	15.3	66.6	28.5	99.4	84.8	19.5	34.7	3.55
S335	4	15.3	24.2	60.2	41.5	16.1	61.7	32.4	97.3	80.4	28.5	27.2	2.58
S336	4	10.8	22.9	65.6	35.6	26	75.2	23.4	99.5	76.3	28.3	32.6	1.37
S337	4	7.3	15.3	77	49.4	22.2	72.6	22.4	94.8	48.1	43	48.1	2.23
S338	4	11.7	17.3	70.5	38.2	26.2	59.5	38.8	97.3	68.2	42.6	36.8	1.46
S339	4	10.7	16.9	71.4	38.3	26.5	78.9	18.8	99.7	59.1	21.9	21.9	1.45
S340	4	10.7	9.9	79.1	53.3	21.8	66.4	31.7	99.1	49.5	42.8	46.3	2.44
S341	4	8.8	10.1	80.2	42.2	29.1	77.7	19.1	99.7	80.6	13.6	59.9	1.45
S342	4	12.4	21.9	64.3	42.5	19.1	42.9	51.2	99.7	89.7	18.2	35.6	2.23
S343	4	11.4	12.7	75.4	39.7	30.8	45.9	51.8	96.1	48.9	50.6	45.8	1.29
S344	4	7.2	4.8	87.8	47.5	27.9	45.1	50.7	100	94.2	6.4	72.3	1.7
S345	4	17	11.3	71.3	44.8	24.6	50.6	48.1	94.3	79.8	22.2	24.2	1.82
S346	4	14.7	18.1	66.2	39.9	21.7	59	40.2	97.8	77.6	46.1	53.4	1.84
S347	4	15.2	8.4	76.3	38.1	30.3	55.4	38.1	96.1	48.6	57.5	35.5	1.26
S348	4	13.5	14.3	70.5	31.8	33.6	47.4	47	97.6	65	34.3	71.4	0.95
S349	4	17.3	20	61.6	31.3	18.8	69.4	26.3	98.8	63.7	22.8	57.9	1.66
S350	4	8.7	17.2	71.8	36.5	32.9	72.2	20.5	85.1	33.1	70.8	50.4	1.11
S351	4	8.7	25.8	64.8	35.6	25.3	67	19.3	89.9	62	60.9	26.2	1.41
S352	4	3.3	25.1	71	32.8	30.4	71.1	22.9	87.9	68.1	25.9	42.5	1.08
S353	4	9.3	16.1	74.1	33.1	35.2	48.7	49	90.2	40	50.6	32.2	0.94
S354	4	10.9	9.5	79.6	57.1	17.9	61.4	34.2	99.6	90.9	29.9	65.2	3.19
S355	4	9	30.1	59.2	42.8	13.7	67.2	31.1	96.6	68.3	44.4	64.7	3.12
S356	4	11.6	13.8	73.7	37	36.1	65.5	33.1	93	38.2	43.3	57.2	1.02
S357	4	21	8	70.2	46.2	18.6	71.5	22.3	96.9	67.4	27	63.9	2.48
S358	4	11.6	17.1	68.9	38.5	22.4	78.7	17.7	98.8	69.7	24	62.3	1.72
S359	4	14.8	20	63.3	38.1	22	47.9	49.2	99.2	70.6	31	47.2	1.73
S360	4	11.2	18.8	69.5	40.4	20	59.3	38.8	94	68.9	40.1	61.7	2.02
S361	4	15.4	15.7	65.8	41.5	20.2	71.6	23.9	99.9	89.5	20.6	38.5	2.05
S362	4	11.7	10.4	77.6	45.4	25	48	45.1	95.9	63.3	31	42.8	1.82
S363	4	11.2	30	58	23.7	31.2	60.9	25.4	89.6	30.5	52.6	38.3	0.76
S364	4	7.5	16.8	74.3	39.1	31.9	61.4	36.1	91.7	49.9	26.1	43	1.23
S365	4	6.7	24.2	67.6	47.2	19.5	66.4	31.6	94.8	70.5	54.2	26	2.42
S366	4	9.4	15.9	74.4	50.3	22.3	74.4	21.6	87.5	61.3	43.3	26.7	2.26
S367	4	9.4	12.7	77.6	42.6	26.8	65.8	30.3	95	32.3	51.6	43.5	1.59
S368	4	9.5	13.3	77	47.5	26.1	63.1	23	95.4	78.8	32.9	31.3	1.82
S369	4	5.6	14.9	78.6	59.5	13.5	69.4	28.8	90.6	57.1	61.9	24.3	4.41
S370	4	20.7	12	66.6	44.7	18.9	57	39.2	93.9	60.1	43.1	38.9	2.37
S371	4	11.3	23.9	64.4	41.6	20.1	76.1	15.5	93.7	35.3	51.5	39.2	2.07
S372	4	9	15.6	73.4	43.6	23.2	50.9	47.2	85.5	45	47.5	47.5	1.88
S373	4	19.5	16.8	62.7	47.1	13	69.7	30.2	94.4	62.9	40.3	29.6	3.62
S374	4	13.6	18.2	67.7	48.1	16.7	59.2	22.1	96.8	40.5	46.8	24.7	2.88
